# Supplementary material for: Identifying Endogenous Proteins of Perennial Ryegrass (Lolium perenne) with Ex Vivo Antioxidant Activity
Source: Proteomes. 2025 Feb 5;13(1):8. doi: 10.3390/proteomes13010008 (PMC11843917; doi:10.3390/proteomes13010008)
Supplement: Supplementary file 1 [file proteomes-13-00008-s001.zip]

Archive with 1 entries (1 files):
- proteomes-3374469-supplementary.pdf
